# Supplementary material for: Uncovering the Understanding of the Concept of Patient Similarity in Cancer Research and Treatment: Scoping Review
Source: J Med Internet Res. 2025 Aug 18;27:e71906. doi: 10.2196/71906 (PMC12402742; doi:10.2196/71906)
Supplement: Multimedia Appendix 1 [file jmir_v27i1e71906_app1.xlsx]

## Sheet: Tabelle_Resultate_final_29_07
Title	Objectives	Methods	Data	Cancer	Primary tumor sites
Machine learning of patient similarity: A case study on predicting survival in cancer patient after locoregional chemotherapy	Survival Analysis, Measurement of patient similarity	Support Vector Machine (SVM)	degree of liver damage, maximum tumor size, number of lesions, portal vein invasion, afp, clinical data, treatment before TACE, complete blood picture, liver function test results, hepatitis-B, renal function test result, locations of lesions, image findings	Hepatocellular carcinoma (HCC)	Liver
Intertumoral Heterogeneity within Medulloblastoma Subgroups	Subtype Identification	Similarity Network Fusion (SNF), patient similarity network (psn), Cytoscape	copy number, gene expression, clinical data, dna methylation	Medulloblastoma (MBL)	Central Nervous System (CNS)/Brain
CGPredictor: a systematic integrated analytic tool for mining and examining genome-scale cancer independent prognostic epigenetic marker panels	Biomarker Discovery	K-means Clustering	dna methylation, gene expression	High-grade Serous Ovarian Cancer (HGSOC), Breast Invasive Carcinoma (BRCA)	Ovary/Fallopian Tube, Breast
Survival-Related Profile, Pathways, and Transcription Factors in Ovarian Cancer	Survival Analysis, Pathways Analysis	Supervised PCA, Principal Component Analysis (PCA)	gene expression	Serous ovarian cancer (SOC)	Ovary/Fallopian Tube
Multi-omics integration with weighted affinity and self-diffusion applied for cancer subtypes identification	Subtype Identification, Data Integration and Interoperability	MOSD, affinity matrix, spectral clustering	gene expression, dna methylation, miRNA expression	Adrenocortical carcinoma (ACC), Breast invasive carcinoma (BRCA), Colon adenocarcinoma (CRC), Glioblastoma multiforme (GBM), Glioma (GBMLGG), Head and Neck squamous cell carcinoma (HNSC), Kidney Chromophobe (KICH), Acute hematologic cancer (Lymphoid;Myeloid), Leukemia (LAML/AML), Mesothelioma (MESO), Uveal Melanoma (UVM)	Adrenal Gland, Breast, Bowel, Central Nervous System (CNS)/Brain, Head and Neck, Kidney, hematologic cancer (Lymphoid;Myeloid), Eye
Applying Expression Profile Similarity for Discovery of Patient-Specific Functional Mutations	Measurement of patient similarity	Integration of Mutation Recurrence and Expression Profile Similarity, Pearson's correlation coefficient, Fisher's exact test, Mutation Network	gene expression, somatic mutations	breast invasive carcinoma (brca), Ovarian Serous Cystadenocarcinoma (OV), Glioblastoma Multiforme (GBM)_x000D_	Breast, Ovary/Fallopian Tube, Central Nervous System (CNS)/Brain
A Cancer Survival Prediction Method Based on Graph Convolutional Network.	Simulation and Prediction Models, Survival Analysis	Similarity Network Fusion (SNF), Graph Convolutional Networks (GCN), patient similarity network (psn), Min-Redundancy Max-Relevance (mRMR)	gene expression, copy number, dna methylation, exon expression, clinical data	Breast invasive carcinoma (brca), lung squamous cell carcinoma (lusc)	Breast, Lung
Proposing a novel molecular subtyping scheme for predicting distant recurrence-free survival in breast cancer post-neoadjuvant chemotherapy with close correlation to metabolism and senescence	Subtype Identification, Survival Analysis	Weighted Gene Co-expression Network Analysis (WGCNA)	clinical data, scRNA-seq, gene expression, mRNA expression, gene signature	Breast invasive carcinoma (brca)	Breast
Multi-View Spectral Clustering Based on Multi-Smooth Representation Fusion for Cancer Subtype Prediction	Subtype Identification	Spectral Clustering, similarity graph fusion	mRNA expression, dna methylation, miRNA expression	Breast Invasive Carcinoma (BRCA), Glioblastoma Multiforme (GBM), Lung Squamous Cell Carcinoma (LUSC), Kidney Renal Clear Cell Carcinoma (KIRC/CCRCC), colon adenocarcinoma (coad)	Breast, Central Nervous System (CNS)/Brain, Lung, Kidney, Bowel
Mutational signatures for breast cancer diagnosis using artificial intelligence	Biomarker Discovery, Data Integration and Interoperability	Computational Analyses (AI algorithms), Cytoscape, Phenolyzer, Geneshot, Text Mining, Protein-Protein Interaction (PPI) Network	dna, protein-protein interactions	Breast invasive carcinoma (brca)	Breast
Evaluation of colorectal cancer subtypes and cell lines using deep learning	Subtype Identification, Measurement of patient similarity	Deep Learning-Based Method for Colorectal Cancer, Deep Subspace Fusion Clustering for Cancer Subtype Prediction	copy number, gene expression, snv	Colorectal Cancer (CRC)	Bowel
Using association signal annotations to boost similarity network fusion	Subtype Identification	Similarity Network Fusion (SNF), patient similarity network (psn)	somatic mutations, dna methylation, gene expression	Breast Invasive Carcinoma (BRCA),kidney renal papillary cell carcinoma (kirp), liver hepatocellular carcinoma (lihc)	Breast, Kidney, Liver
Protocol for integrative subtyping of lower-grade gliomas using the SUMO pipeline	Subtype Identification, Pathways Analysis, Treatment Optimization	patient similarity network (psn), Non-negative Matrix Factorization (NMF)	gene expression, dna methylation, miRNA expression	Not clearly defined/mix	Not clearly defined/mix
A pan-cancer survey of cell line tumor similarity by feature-weighted molecular profiles	Biomarker Discovery, Measurement of patient similarity	TumorComparer	mRNA expression, copy number, somatic mutations	Skin Cutaneous Melanoma (SKCM), colon adenocarcinoma (coad), Rectum Adenocarcinoma (READ), Glioblastoma Multiforme (GBM), Kidney Renal Clear Cell Carcinoma (KIRC/CCRCC), Ovarian Serous Cystadenocarcinoma (OV), lung adenocarcinoma (luad), Breast Invasive Carcinoma (BRCA), Prostate Adenocarcinoma (PRAD), Stomach Adenocarcinoma (STAD)	Skin, Bowel, Central Nervous System (CNS)/Brain, Kidney, Ovary/Fallopian Tube, Lung, Breast, Prostate, Esophagus/Stomach
A novel heterophilic graph diffusion convolutional network for identifying cancer driver genes.	Biomarker Discovery	Graph Convolutional Networks (GCN)	somatic mutations, copy number, dna methylation, gene expression, miRNA expression	Breast invasive carcinoma (brca), Kidney renal clear cell carcinoma (KIRC/CCRCC), kidney renal papillary cell carcinoma (kirp), Prostate adenocarcinoma (PRAD), Thyroid carcinoma (THCA)	Breast, Kidney, Prostate, Head and Neck, Thyroid
Weighted gene co-expression network analysis of gene modules for the prognosis of esophageal cancer.	Biomarker Discovery, Simulation and Prediction Models	Weighted Gene Co-expression Network Analysis (WGCNA)	RNA-seq, dna	Esophagogastric Adenocarcinoma (EGC), Esophageal Squamous Cell Carcinoma (ESCC)	Esophagus/Stomach
Cancer Subtype Discovery Based on Integrative Model of Multigenomic Data.	Subtype Identification, Simulation and Prediction Models	Spectral clustering, Dimension reduction (Canonical Correlation Analysis (CCA), Factor Analysis), patient similarity network (psn), Principal Component Analysis (PCA)	mRNA expression, miRNA expression, DNA methylation	Glioblastoma Multiforme (GBM), Breast Invasive Carcinoma (BRCA), Lung Squamous Cell Carcinoma (LUSC)	Central Nervous System (CNS)/Brain, Breast, Lung
Accurate Prediction of Cancer Prognosis by Exploiting Patient-Specific Cancer Driver Genes.	Simulation and Prediction Models, Clinical Decision Support	Deep feedforward network, Cross-validation and AUC analysis	gene expression, somatic mutations, clinical data	Bladder urothelial carcinoma (blca), breast invasive carcinoma (brca), Cervical Squamous Cell Carcinoma (CESC), colon adenocarcinoma (coad), Esophageal Carcinoma (ESCA), Head and Neck Squamous Cell Carcinoma (HNSC), Kidney Renal Clear Cell Carcinoma (KIRC/CCRCC), liver hepatocellular carcinoma (lihc), lung adenocarcinoma (luad), Pancreatic Adenocarcinoma (PAAD), stomach adenocarcinoma (stad)	Bladder/Urinary Tract, Breast, Cervix, Bowel, Esophagus/Stomach, Head and Neck, Kidney, Liver, Lung, Pancreas
Characterization of aberrant pathways across human cancers	Pathways Analysis, Subtype Identification	Hierarchical Clustering	pathway aberration profiles, mrna expression	Glioblastoma multiforme (GBM), ovarian serous cystadenocarcinoma (ov), breast invasive carcinoma (brca), colon adenocarcinoma (coad), Lung squamous cell carcinoma (LUSC), Uterine corpus endometrial adenocarcinoma (UCEC), Rectum adenocarcinoma (READ), kidney renal clear cell carcinoma (kirc/ccrcc)	Central Nervous System (CNS)/Brain, Ovary/Fallopian Tube, Breast, Bowel, Lung, Uterus, Kidney
Network-based logistic regression integration method for biomarker identification	Biomarker Discovery	Network-based logistic regression	gene expression, protein-protein interactions	Breast invasive carcinoma (brca)	Breast
Network-based biomarkers enhance classical approaches to prognostic gene expression signatures	Biomarker Discovery	Integrative Logistic Regression, Protein-Protein Interaction (PPI) Network	gene expression, protein-protein interactions	Ovarian serous cystadenocarcinoma (ov)	Ovary/Fallopian Tube
A topological approach for cancer subtyping from gene expression data	Subtype Identification	t-SNE, hierarchical clustering	gene expression, survival data	Lung Squamous Cell Carcinoma (LUSC), kidney renal clear cell carcinoma (kirc/ccrcc), colon adenocarcinoma (coad), glioblastoma multiforme (gbm), breast invasive carcinoma (BRCA)	Lung, Kidney, Bowel, Central Nervous System (CNS)/Brain, Breast
PAMOGK: a pathway graph kernel-based multiomics approach for patient clustering	Measurement of patient similarity, Subtype Identification	multiview clustering, pathway graph, PAMOGK, Graph Kernel	somatic mutations, gene expression, proteomics	Kidney Renal Clear Cell Carcinoma (KIRC/CCRCC)	Kidney
A continuous-time Markov model approach for modeling myelodysplastic syndromes progression from cross-sectional data	Simulation and Prediction Models	Markov Model	clinical data, somatic mutations, PaPI Score	Myelodysplastic Syndromes (MDS), Acute hematologic cancer (Lymphoid;Myeloid), Leukemia (LAML/AML)	hematologic cancer (Lymphoid;Myeloid)
Inferring latent temporal progression and regulatory networks from cross-sectional transcriptomic data of cancer samples	Biomarker Discovery, Subtype Identification	Network Propagation (Graph Based Random Walk)	gene expression, clinical data	Not clearly defined/mix	Bladder/Urinary Tract, Breast
Improving risk-stratification of patients with chronic lymphocytic leukemia using multivariate patient similarity networks	Simulation and Prediction Models, Measurement of patient similarity	patient similarity network (psn)	somatic mutations, clinical data	Chronic Lymphocytic Leukemia (CLL)	Hematologic cancer (Lymphoid;Myeloid)
Multi-dimensional data integration algorithm based on random walk with restart	Subtype Identification	Random Walk with Restart, Random Walk with Restart for multi-dimensional data Fusion (RWRF), Spectral clustering, multiplex network	dna methylation, mRNA expression, miRNA expression	Adrenocortical carcinoma (ACC), bladder urothelial carcinoma (blca), Head and neck squamous cell carcinoma (HNSC), Uveal melanoma (UVM), Pancreatic adenocarcinoma (PAAD), Thyroid carcinoma (THCA)	Adrenal Gland, Bladder/Urinary Tract, Head and Neck, Eye, Pancreas,Thyroid
Identifying driver genes for individual patients through inductive matrix completion	Subtype Identification,Measurement of patient similarity, Pathways Analysis	Principal Component Analysis (PCA), Inductive Matrix Completion (IMC), Gene Correlation Network, IMCDriver	somatic mutations, gene expression, protein-protein interactions	Breast invasive carcinoma (BRCA), Head and neck squamous cell carcinoma (HNSC), lung adenocarcinoma (luad), Lung squamous cell carcinoma (LUSC), prostate adenocarcinoma (prad)	Breast, Head and Neck, Lung, Prostate
Composite Distance Metric Integration by Leveraging Multiple Experts? Inputs and its Application in Patient Similarity Assessment	Measurement of patient similarity	Distance metric learning (DML)	others	Breast invasive carcinoma (brca)	Breast
netDx: interpretable patient classification using integrated patient similarity networks	Subtype Identification, Measurement of patient similarity	NetDx	gene expression, clinical data, metabolomics, pathway features	Breast invasive carcinoma (brca), Glioblastoma multiforme (GBM)	Breast, Central Nervous System (CNS)/Brain
Identifying Cross-Cancer Similar Patients via a Semi-Supervised Deep Clustering Approach	Measurement of patient similarity, Subtype Identification	Semi-Supervised Learning for Patient Similarity	gene expression, clinical data, somatic mutations	Acute hematologic cancer (Lymphoid;Myeloid), leukemia (LAML/AML), Breast invasive carcinoma (BRCA), colon adenocarcinoma (coad), Kidney renal clear cell carcinoma (KIRC/CCRCC), liver hepatocellular carcinoma (lihc), Lung squamous cell carcinoma (LUSC), Skin Cutaneous Melanoma (SKCM), Ovarian serous cystadenocarcinoma (OV), Sarcoma (SARC), Glioblastoma multiforme (GBM)	Hematologic cancer (Lymphoid;Myeloid), Breast, Bowel, Liver, Lung, Skin, Ovary/Fallopian Tube, Central Nervous System (CNS)/Brain, Sarcoma (Soft Tissue OR bone cancer)
Integration of molecular features with clinical information for predicting outcomes for neuroblastoma patients	Simulation and Prediction Models, Data Integration and Interoperability	Consensus Clustering, patient similarity network (psn), Similarity Network Fusion (SNF), MRCPS	clinical data, RNA-seq, Transcriptome (from microarray)	Neuroblastoma (NBL)	Peripheral Nervous System
Breast cancer subtyping from plasma proteins	Subtype Identification, Pathways Analysis, Measurement of patient similarity	Hierarchical Clustering, Pathway Association Network Analysis	proteomics	Breast invasive carcinoma (brca)	Breast
Integrating Omics Data with a Multiplex Network-based Approach for the Identification?of Cancer Subtypes?	Subtype Identification, Data Integration and Interoperability, Measurement of patient similarity	Multiplex Network-Based Approach, Normalized Mutual Information (NMI), patient similarity network (psn), integrative clustering	mRNA expression, miRNA expression, DNA methylation	Glioblastoma multiforme (gbm), Breast invasive carcinoma (BRCA)	Central Nervous System (CNS)/Brain, Breast
Explainable artificial intelligence in high-throughput drug repositioning for subgroup stratifications with interventionable potential	Subtype Identification, Data Integration and Interoperability	Explainable Artificial Intelligence	mRNA expression, clinical data	Colorectal cancer (CRC)	Bowel
Manifold learning based robust clustering of gene expression data for cancer subtyping	Subtype Identification, Survival Analysis, Pathways Analysis	Uniform Manifold Approximation and Projection (UMAP), OTRIMLE (Optimally Trimmed Robust Improper Maximum Likelihood Estimation)	mRNA expression	Not clearly defined/mix	Lung, Breast, Kidney, Bowel
Identification of Prognostic Biomarker Candidates Associated With Melanoma Using High-Dimensional Genomic Data	Biomarker Discovery, Pathways Analysis, Data Integration and Interoperability	k-means clustering	gene expression, CNV	Not clearly defined/mix	Not clearly defined
Subnetwork-Based Analysis of Chronic Lymphocytic Leukemia Identifies Pathways That Associate with Disease Progression	Subtype Identification, Survival Analysis, Pathways Analysis	Subnetwork Analysis, Cox Proportional Hazards Model	mRNA expression	Chronic Lymphocytic Leukemia (CLL)	Hematologic cancer (Lymphoid;Myeloid)
Molecular Characterization of Choroid Plexus Tumors Reveals Novel Clinically Relevant Subgroups	Subtype Identification, Biomarker Discovery, Survival Analysis	Unsupervised Clustering	gene expression, CNV, dna methylation	Choroid plexus tumors (CPT)	Central Nervous System (CNS)/Brain
miRNA arm switching identifies novel tumour biomarkersmiRNA arm switching identifies novel tumour biomarkers	Biomarker Discovery	Support Vector Machine (SVM)	miRNA-Seq	Not clearly defined/mix	Pancreas
Common gene pathways and families altered by DNA methylation in breast and prostate cancers	Biomarker Discovery	Integrated Analysis of DNA Methylation and Gene Expression	dna methylation	Not clearly defined/mix	Breast, Prostate
Integrative cancer patient stratification via subspace merging	Subtype Identification, Survival Analysis, Pathways Analysis	Similarity Graphs, Subspace Merging, Graph Laplacian	dna methylation, mRNA expression, miRNA expression	Not clearly defined/mix	Breast
Finding Lung-Cancer-Related lncRNAs Based on Laplacian Regularized Least Squares With Unbalanced Bi-Random Walk, Laplacian Regularized Least Squares	Biomarker Discovery, Subtype Identification, Pathways Analysis	Bi-Random Walk, Laplacian Regularized Least Squares, patient similarity network (psn), Semantic Similariy	lncRNA expression, gene expression	Non-Small Cell Lung Cancer (NSCLC),	Lung
A Feature Weighting-Assisted Approach for Cancer Subtypes Identification From Paired Expression Profiles	Subtype Identification, Data Integration and Interoperability	Similarity Network Fusion (SNF), Spectral Clustering, patient similarity network (psn)	mRNA expression, miRNA expression	Cervical Squamous Cell Carcinoma (CESC), breast invasive carcinoma (brca), ovarian serous cystadenocarcinoma (ov)	Cervix, Breast, Ovary/Fallopian Tube
Predicting Drug Response Based on Multi-Omics Fusion and Graph Convolution	Simulation and Prediction Models	Graph Convolutional Networks (GCN), Similarity Network Fusion (SNF), patient similarity network (psn)	somatic mutations, gene expression, CNV, drug substructure fingerprints	Not clearly defined/mix	Not clearly defined/mix
A network-based approach to enrich gene signatures for the prediction of breast cancer metastases	Biomarker Discovery, Subtype Identification	Protein-Protein Interaction (PPI) Network, Similarity Network	list of selected genes, protein-protein interactions	Not clearly defined/mix	Breast
A novel liver cancer diagnosis method based on patient similarity network and DenseGCN	Simulation and Prediction Models	patient similarity network (psn),Dense Graph Convolutional Network (DenseGCN), Similarity Network Fusion (SNF)	RNA-seq, DNA methylation, CNV	Not clearly defined/mix	Liver
HCNM: Heterogeneous Correlation Network Model for Multi-level Integrative Study of Multi-omics Data for Cancer Subtype Prediction	Subtype Identification, Data Integration and Interoperability	Similarity Network Fusion (SNF), Multivariate Multiple Regression, patient similarity network (psn)	gene expression, dna methylation	Breast invasive carcinoma (brca)	Breast
Protein-network modeling of prostate cancer gene signatures reveals essential pathways in disease recurrence.	Pathways Analysis, Biomarker Discovery	Single Protein Analysis of Networks (SPAN), Protein-Protein Interaction (PPI) Network	gene expression, dna methylation	Not clearly defined/mix	Prostate
A Robust Personalized Classification Method for Breast Cancer Metastasis Prediction	Simulation and Prediction Models, Subtype Identification, Survival Analysis	Personalized Classifier with Multiple Thresholds (PCMT)	gene expression (mRNA, microarray)	Not clearly defined/mix	Breast
Towards In Silico Identification of Genes Contributing to Similarity of Patients? Multi-Omics Profiles: A Case Study of Acute hematologic cancer (Lymphoid,Myeloid) Leukemia	Biomarker Discovery, Subtype Identification	Similarity Network Fusion (SNF), Spectral Clustering, patient similarity network (psn), Protein-Protein Interaction (PPI) Network	gene expression (mRNA), miRNA expression, DNA methylation	Acute hematologic cancer (Lymphoid;Myeloid), leukemia (LAML/AML)	Hematologic cancer (Lymphoid;Myeloid)
PersonaDrive: a method for the identification and prioritization of personalized cancer drivers	Biomarker Discovery, Personalized Treatment	Personalized Bipartite Networks, PSS (patient similarity scores)	somatic mutations, gene expression, protein-protein interactions, pathway data	Colon adenocarcinoma (coad), lung adenocarcinoma (luad), breast invasive carcinoma (BRCA)	Bowel, Lung, Breast
Big data and computational biology strategy for personalized prognosis	Simulation and Prediction Models	Prognostic Binary Variable Vector (PBVV)	gene expression, (mRNA expression) miRNA expression, clinical data	High-grade serous ovarian cancer (HGSOC)	Ovary/Fallopian Tube
Relevant and Non-Redundant Feature Selection for Cancer Classification and Subtype Detection	Subtype Identification	Dynamic Threshold Algorithm (DTA), Similarity Network Fusion (SNF), patient similarity network (psn)	gene expression, DNA methylation, miRNA expression	Breast invasive carcinoma (BRCA), lung adenocarcinoma (luad), lung squamous cell carcinoma (LUSC), prostate adenocarcinoma (PRAD), colon adenocarcinoma (coad), kidney chromophobe (KICH)	Breast, Lung, Bowel, Kidney, Prostate
A BAYESIAN PRECISION MEDICINE FRAMEWORK FOR CALIBRATING INDIVIDUALIZED THERAPEUTIC INDICES IN CANCER	Simulation and Prediction Models	Bayesian Predictive Models	clinical trial datasets, patient specific drug responses	Not clearly defined/mix	Hematologic cancer (Lymphoid;Myeloid), Breast
Detecting molecular subtypes from multi-omics datasets using SUMO	Subtype Identification, Biomarker Discovery	Non-negative Matrix Factorization (NMF), Spectral Clustering, patient similarity network (psn), SUMO, consensus clustering, patient similarity network (psn)	DNA methylation, gene expression, miRNA expression	Bladder urothelial carcinoma (blca), Breast Invasive Carcinoma (BRCA), colon adenocarcinoma (coad), rectum adenocarcinoma (read) , Glioblastoma Multiforme (GBM), Head and Neck Squamous Cell Carcinoma (HNSC), Kidney Renal Clear Cell Carcinoma (KIRC/CCRCC), Acute hematologic cancer (Lymphoid;Myeloid), Leukemia (LAML/AML), lung adenocarcinoma (luad), Lung Squamous Cell Carcinoma (LUSC), Ovarian Sero…	Bladder/Urinary Tract, Breast, Bowel, Central Nervous System (CNS)/Brain, Head and Neck, Kidney, hematologic cancer (Lymphoid;Myeloid), Lung, Ovary/Fallopian Tube
Discriminative distance functions and the patient neighborhood graph for clinical decision support	Measurement of patient similarity	k-nearest neighbor (KNN)	clinical data, gene expression, mass spectrometry data	Embryonal Tumor (EMBT)	Hematologic cancer (Lymphoid;Myeloid), Central Nervous System (CNS)/Brain, Bowel
Identifying Cancer Subtypes from miRNA-TF-mRNA Regulatory Networks and Expression Data	Subtype Identification	Weighted Similarity Network Fusion (WSNF)	transcrtion factor expression, miRNA expression, mRNA expression	Breast invasive carcinoma (BRCA), glioblastoma multiforme (GBM)	Breast, Central Nervous System (CNS)/Brain
Improved modeling of clinical data with kernel methods	Measurement of patient similarity, Simulation and Prediction Models	Least Squares Support Vector Machine, Support Vector Machine (SVM), Custom Kernel Function	Clinical data, Gene expression data	Not clearly defined/mix	Breast
Tumor characterization and stratification by integrated molecular profiles reveals essential pan-cancer features	Subtype Identification	Network-Based Stratification (NBS), Consensus Clustering	CNV, clinical data, somatic mutations, hyper-methylation	Bladder urothelial carcinoma (blca), breast invasive carcinoma (BRCA), colon adenocarcinoma (COAD),rectum adenocarcinoma (READ), glioblastoma multiforme (gbm), head and neck squamous cell carcinoma (HNSC), kidney renal clear cell carcinoma (kirc/ccrcc), acute hematologic cancer (Lymphoid;Myeloid), leukemia (LAML/AML), lung adenocarcinoma (luad), lung squamous cell carcinoma (LUSC), ovarian serous…	Bladder/Urinary Tract, Breast, Bowel, Central Nervous System (CNS)/Brain, Head and Neck, Kidney, hematologic cancer (Lymphoid;Myeloid), Lung, Ovary/Fallopian Tube, Uterus
Revealing cancer subtypes with higher-order correlations applied to imaging and omics data	Subtype Identification, Biomarker Discovery	Consensus clustering, Higher-Order Correlations to Uncover Subtypes (HOCUS)	somatic mutations, CNV, MR Imaging data	Ovarian serous cystadenocarcinoma (ov), glioblastoma multiforme (GBM), bladder urothelial carcinoma (blca), prostate adenocarcinoma (prad)	Ovary/Fallopian Tube, Central Nervous System (CNS)/Brain, Bladder, Prostate
Integrating Multi-Omic Data With Deep Subspace Fusion Clustering for Cancer Subtype Prediction	Subtype Identification, Data Integration and Interoperability, Survival Analysis	Deep Subspace Fusion Clustering (DSFC), spectral clustering, similarity network fusion (SNF), patient similarity network (psn)	mRNA expression, DNA methylation, miRNA expression, clinical data (survival data)	Glioblastoma multiforme (GBM),breast invasive carcinoma (BRCA), kidney renal clear cell carcinoma (KiRC/CCRCC), Lung Squamous Cell Carcinoma (LUSC), colon adenocarcinoma (coad), ovarian serous cystadenocarcinoma (ov)	Central Nervous System (CNS)/Brain, Breast, Kidney, Lung, Bowel, Ovary/Fallopian Tube
Similarity network fusion for aggregating data types on a genomic scale	Subtype Identification, Simulation and Prediction Models	Similarity Network Fusion (SNF), patient similarity network (psn)	gene expression, miRNA expression, DNA methylation, clinical data (survival data)	Glioblastoma multiforme (GBM), breast invasive carcinoma (BRCA), kidney renal clear cell carcinoma (KIRC/CCRCC), Lung Squamous Cell Carcinoma (LUSC), colon adenocarcinoma (coad)	Central Nervous System (CNS)/Brain, Breast, Kidney, Lung, Bowel
Quantitative risk analysis of treatment plans for patients with tumor by mining historical similar patients from electronic health records using federated learning	Simulation and Prediction Models	Federated Learning (FL)	EHR	Not clearly defined/mix	Bladder
Similarity measure between patient traces for clinical pathway analysis: problem, method, and applications	Pathways Analysis	Probabilistic Graphical Models, Latent Dirichlet Allocation (LDA)	EMR	Not clearly defined/mix	Lung, Bowel, Breast, Esophagus/Stomach
ViLoN--a multi-layer network approach to data integration demonstrated for patient stratification	Subtype Identification	ViLoN, patient-specific pathway network, weighted stochastic block model	gene expression, molecular profiles, CNV, clinical data (survival data)	Not clearly defined/mix	Peripheral Nervous System, Cervix, Bowel, Thyroid
Pap Smear miR-92a-5p and miR-155-5p as Potential Diagnostic Biomarkers of Squamous Intraepithelial Cervical Cancer	Biomarker Discovery, Improving of diagnostic accuracy	Real-time PCR Analysis, ROC Curve Analysis	miRNA expression	Cervical cancer (CC)	Cervix
Predicting line of therapy transition via similar patient augmentation	Simulation and Prediction Models	Recurrent Neural Network (RNN)	EHR	Hematologic cancer	Hematologic cancer (Lymphoid;Myeloid)
Structure-aware Siamese Graph neural Networks for encounter-level patient similarity learning	Measurement of patient similarity	Siamese Graph Neural Networks (SSGNet)	image findings, tumor size, lymph node status, Electronic Health Records (EHRs)	Breast cancer	Breast
Dynamic classification using case-specific training cohorts outperforms static gene expression signatures in breast cancer	Simulation and Prediction Models, Survival Analysis	Global Similarity Matrix	gene expression	Breast cancer	Breast
Using Similarity Metrics on Real World Data and Patient Treatment Pathways to Recommend the Next Treatment	Simulation and Prediction Models	Similarity Matrix	clinical data, genomics	Non-Small Cell Lung Cancer (NSCLC)	Lung
Correlation of microarray-based breast cancer molecular subtypes and clinical outcomes: implications for treatment optimization	Subtype Identification	Hierarchical Clustering, k-means clustering	gene expression, clinical data, survival	Breast cancer	Breast
SUPREME: multiomics data integration using graph convolutional networks	Subtype Identification	Network Propagation, Pearson correlation, Graph Convolutional Networks (GCN)	clinical data, CNV, gene expression, dna methylation, miRNA expression, somatic mutations, coexpression		Breast
GNN-surv: Discrete-Time Survival Prediction Using Graph Neural Networks	Simulation and Prediction Models	Graph Neural Networks (GNNs), patient similarity network (psn)	gene expression, clinical data	Not clearly defined/mix	Kidney, Bladder
MoGCN: A Multi-Omics Integration Method Based on Graph Convolutional Network for Cancer Subtype Analysis	Subtype Identification	Similarity Network Fusion (SNF), patient similarity network (psn), Graph Convolutional Networks (GCN)	genomics, transcriptomics, proteomics	Breast invasive carcinoma (BRCA), kidney chromophobe (KICH), kidney renal clear cell carcinoma (kirc/ccrcc), kidney papillary cell carcinoma (KIRP)	Breast, Kidney
Associating somatic mutation with clinical outcomes through kernel regression and optimal transport	Simulation and Prediction Models, Biomarker Discovery	Kernel Regression, Optimal Transport	somatic mutations, clinical data	Bladder urothelial carcinoma (blca), breast invasive carcinoma (BRCA), cervical squamous cell carcinoma (CESC), colon adenocarcinoma (Coad), esophageal carcinoma (ESCA), glioblastoma multiforme (GBM), head and neck squamous cell carcinoma (hnsc), kidney renal clear cell carcinoma (kirc/ccrcc), brain lower grade glioma (LGG), liver hepatocellular carcinoma (lihc), lung adenocarcinoma (luad), lung …	Bladder, Breast, Cervix, Bowel, Central Nervous System (CNS)/Brain, Esophagus/Stomach, Kidney, Liver, Lung, Pancreas, Skin, Uterus, Sarcoma (Soft Tissue OR bone cancer)
Supervised Graph Clustering for Cancer Subtyping Based on Survival Analysis and Integration of Multi-Omic Tumor Data	Subtype Identification	Survival Supervised Graph Clustering (S2GC), affinity matrix	miRNA expression, mRNA expression, DNA methylation, survival data	Breast invasive carcinoma (BRCA) , colon adenocarcinoma (coad), glioblastoma multiforme (gbm), kidney renal clear cell carcinoma (kirc/ccrcc), lung squamous cell carcinoma (LUSC), liver hepatocellular carcinoma (lihc), Skin cutaneous melanoma (SKCM), ovarian serous cystadenocarcinoma (OV), sarcoma (SARC)	Breast, Bowel, Central Nervous System (CNS)/Brain, Kidney, Lung, Liver, Skin, Ovary/Fallopian Tube, Sarcoma (Soft Tissue OR bone cancer)
A spatial neighorhood methodology for computing and analysing lymph node carcinoma similarity in precision medicine	Subtype Identification, Measurement of patient similarity, Simulation and Prediction Models	Hierarchical Clustering, Dual Graph, Patient Similarity Matrix	lymph node information	Not clearly defined/mix	Head and Neck
Integrating genomic signatures for treatment selection with Bayesian predictive failure time models	Biomarker Discovery, Subtype Identification, Simulation and Prediction Models	Bayesian Predictive Models	survival data, gene expression	lung squamous cell carcinoma (lusc), myelogenous luekemia (CML)	Lung, hematologic cancer (Lymphoid;Myeloid)
SynTwin: A graph-based approach for predicting clinical outcomes using digital twins derived from synthetic patients	Simulation and Prediction Models	patient similarity network (psn), SynTwin, Synthetic Data Generation	clinical data, primary site, tumor grade	Breast cancer	Breast
Pathway analysis of genomic pathology tests for prognostic cancer subtyping	Subtype Identification, Pathways Analysis	Hierarchical Clustering	transcriptome seq, exome seq, CNV, survival data	Not clearly defined/mix	Pancreas, Liver, Lung, Breast, Skin
Network medicine for patients' stratification: From single-layer to multi-omics	Subtype Identification	Network based methods	others	Not clearly defined/mix	Not clearly defined/mix
Driver gene mutations based clustering of tumors: methods and applications	Subtype Identification, Biomarker Discovery	Hierarchical Clustering, (ccpwmodel), xGeneModel (hierarchical clustering, Mutation Similarity Matrix)	somatic mutations	Bladder urothelial carcinoma (blca), glioblastoma multiforme (gbm), head and neck squamous cell carcinoma (HNSC), kidney renal clear cell carcinoma (KIRC/CCRCC), lung adenocarcinoma (luad), lung squamous cell carcinoma (LUSC), breast invasive carcinoma (BRCA), ovarian serous cystadenocarcinoma (OV), uterine corpus endometrial carcinoma (UCEC), colon adenocarcinoma (coad), thyroid carcinoma (thca)…	Bladder, Central Nervous System (CNS)/Brain, Head and Neck, Kidney, Lung, Breast, Ovary/Fallopian Tube, Uterus, Bowel, Cervix, Thyroid, Esophagus/Stomach, Liver
Study on the semi?supervised learning?based patient similarity from heterogeneous electronic medical records	Measurement of patient similarity, Data Integration and Interoperability	k-nearest neighbors (KNN)	EMR data	Not clearly defined/mix	Liver
Identifying cancer sub-types from genomic scale data sets using confidence based integration (CBI)	Subtype Identification, Data Integration and Interoperability	patient similarity network (psn), Confidence Based Integration (CBI), consensus clustering	gene expression, miRNA expression, DNA methylation, (omics data sets)	Breast invasive carcinoma (brca), kidney renal clear cell carcinoma (kirc/ccrcc), colon, glioblastoma multiforme (gbm)	Breast, Lung, Kidney, Bowel, Central Nervous System (CNS)/Brain
Effective Identification of Similar Patients Through Sequential Matching over ICD Code Embedding	Measurement of patient similarity	Vector Analysis (ICD Code Embedding), Sequential Matching	EMR data, ICD codes	Not clearly defined/mix	Not clearly defined/mix
Integrating Multidimensional Data for Clustering Analysis With Applications to Cancer Patient Data	Data Integration and Interoperability	Spectral clustering, ADMM Clustering, Multi-view clustering	mRNA expression, RNA-seq, miRNA expression, copy number alterations (CNA)	Not clearly defined/mix	Not clearly defined/mix
Distance in cancer gene expression from stem cells predicts patient survival	Survival Analysis, Simulation and Prediction Models	Gene Expression Distance Analysis, Hierarchical Clustering	mRNA expression	Not clearly defined/mix	Not clearly defined/mix
A novel approach for drug response prediction in cancer cell lines via network representation learning	Simulation and Prediction Models	Network Representation Learning, Support Vector Machine (SVM)	drug response, protein-protein interactions (PPI), somatic mutation, gene expression, copy number variation (CNV), hyper-methylation	Not clearly defined/mix	Not clearly defined/mix
Identifying Cancer Subtypes Using a Residual Graph Convolution Model on a Sample Similarity Network.	Subtype Identification	Residual Graph Convolution Neural Network, Sample Similarity Network, Protein-Protein Interaction (PPI) Network	gene expression	Breast invasive carcinoma (BRCA), glioblastoma multiforme (gbm), lung cancer (LUNG)	Breast, Central Nervous System (CNS)/Brain, lung
Convolutional neural network for human cancer types prediction by integrating protein interaction networks and omics data.	Biomarker Discovery, Simulation and Prediction Models	Convolutional Neural Network (CNN), Spectral Clustering, Protein-Protein Interaction (PPI) Network	gene expression, protein-protein interactions (PPI), RNA-seq, clinical data	Breast invasive carcinoma (BRCA), colon adenocarcinoma (coad), Head and neck squamous cell carcinoma (HNSC), kidney renal clear cell carcinoma (kirc/ccrcc), kidney renal papillary cell carcinoma (kirp), liver hepatocellular carcinoma (lihc), lung adenocarcinoma (luad), Lung squamous cell carcinoma (LUSC), prostate adenocarcinoma (prad), stomach adenocarcinoma (stad), Thyroid carcinoma (THCA)	Breast, Bowel, Head and Neck, Kidney, Liver, Lung, Prostate, Esophagus/Stomach, Thyroid
Determining Patient Similarity in Medical Social Networks	Measurement of patient similarity	Logistic Regression, Cox Regression, Similarity Search (weighted and boolean distance calculation)	similarity between attributes in the patients social network profile, survival data	Not clearly defined/mix	Not clearly defined/mix
Gene Expression Classification of Colon Cancer into Molecular Subtypes: Characterization, Validation, and Prognostic Value	Subtype Identification, Survival Analysis	Unsupervised Consensus Hierarchical Clustering, Supervided Clustering, Hierarchical Clustering, Consensus clustering,	somatic mutations, MSI, MMR status	Colon cancer (CC)	Bowel
Identification of ovarian cancer subtype-specific network modules and candidate drivers through an integrative genomics approach.	Subtype Identification, Biomarker Discovery	Similarity Network Fusion (SNF), patient similarity network (psn)	protein-protein interactions, copy number variation (CNV), mRNA expression	Ovarian serous cystadenocarcinoma (ov)	Ovary/Fallopian Tube
Low-Rank Sparse Feature Selection for Patient Similarity Learning	Measurement of patient similarity	Low-Rank Sparse Feature Selection, Group Lasso based identification of attributes, Euclidian Metric, Mahalanobis distance, Discriminative Component Analysis	EHR	Not clearly defined/mix	Breast
Network-based stratification of tumor mutations.	Subtype Identification, Biomarker Discovery	Network-Based Stratification (nbs), Consensus Clustering	somatic mutations	Not clearly defined/mix	Ovary/Fallopian Tube, Uterus, Lung
Patient similarity by joint matrix trifactorization to identify subgroups in acute hematologic cancer (Lymphoid,Myeloid) leukemia	Measurement of patient similarity, Subtype Identification	Similarity Matrix, tri-factorization	clinical data, somatic mutations gene expression	Acute hematologic cancer (Lymphoid;Myeloid), leukemia (LAML/AML)	Hematologic cancer (Lymphoid;Myeloid)
Patient Similarity Networks for Precision Medicine	Measurement of patient similarity	Similarity Network Fusion (SNF), patient similarity network (psn), NetDx, Polygenic risk scores,Support Vector Machine (SVM), Network Propagation(Random Forest)		Not clearly defined/mix	Not clearly defined/mix
Personalized Predictive Modeling and Risk Factor Identification using Patient Similarity	Simulation and Prediction Models	Locally supervised metric learning (LSML), FeatureFiltering, Clustering	clinical data	Not clearly defined/mix	Not clearly defined/mix
Privacy-Preserving Patient Similarity Learning in a Federated Environment: Development and Analysis	Measurement of patient similarity	Federated Learning, Privacy-Preserving Algorithms	clinical data	Not clearly defined/mix	Not clearly defined/mix
Recommendations for patient similarity classes: results of the AMIA 2019 workshop on defining patient similarity	Measurement of patient similarity	NA	others	Not clearly defined/mix	Not clearly defined/mix
A network-assisted co-clustering algorithm to discover cancer subtypes based on gene expression	Subtype Identification	Network-Assisted Co-Clustering (NCIS), Semi-Non-Negative Matrix Tri-Factorization (SNMTF), PageRank algorithm	gene expression, clinical data, survival data	Breast invasive carcinoma (brca), glioblastoma multiforme (gbm)	Breast, Central Nervous System (CNS)/Brain
Breast cancer patient stratification using a molecular regularized consensus clustering method	Subtype Identification, Biomarker Discovery, Simulation and Prediction Models	Molecular Regularized Consensus Clustering, Principal component analysis (PCA)	gene expression, miRNA expression, clinical data, histological data	Breast cancer	Breast
Double Weighted Ensemble Clustering for Cancer Subtypes Analysis	Subtype Identification	Double Weighted Ensemble Clustering (DWEC), K-means Clustering, Bayesian Consensus Clustering	gene expression, (mRNA expression, miRNA expression, dna methylation)	Glioblastoma multiforme (GBM), Breast invasive carcinoma (BRCA), Kidney renal clear cell carcinoma (KIRC/CCRCC), Lung Squamous Cell Carcinoma (LUSC)	Central Nervous System (CNS)/Brain, Kidney, Lung, Breast
Computational Drug Repurposing Based on a Recommendation System and Drug-Drug Functional Pathway Similarity	Simulation and Prediction Models	Functional Pathway Similarity	Chemical Compounds Activity Data, mRNA expression, mRNA-pathway, gene expression, copy number variation (CNV),	Small cell lung cancer (SCLC), preclinical investigations among NSCLC, breast cancer, pancreatic cancer, colorectal cancer	Lung
Semi-Supervised Patient Similarity Clustering Algorithm Based on Electronic Medical Records	Measurement of patient similarity	Semi-Supervised Learning for Patient Similarity, K-means Clustering	EHR	Not clearly defined/mix	Esophagus/Stomach
SIGN: similarity identification in gene expression	Measurement of patient similarity, Biomarker Discovery	SIGN algorithm, Transcriptional Similarity Coefficient (TSC)	gene expression, pathway activities, survival data	Breast cancer	Breast
Netrank network-based approach for Biomarker Discovery	Subtype Identification, Biomarker Discovery	Protein-Protein Interaction (PPI) Network, Weighted Gene Co-expression Network Analysis (WGCNA)	mRNA expression	Adrenocortical carcinoma (ACC), bladder urothelial carcinoma (blca), Breast invasive carcinoma (BRCA), Cervical squamous cell carcinoma (CESC), Cholangiocarcinoma (CHOL), Kidney Chromophobe (KICH), kidney renal papillary cell carcinoma (kirp), Brain Lower Grade Glioma (LGG), liver hepatocellular carcinoma (lihc), lung adenocarcinoma (luad), Mesothelioma (MESO), Pancreatic adenocarcinoma (PAAD), P…	Adrenal Gland, Bladder, Breast, Cervix, Biliary Tract, Kidney, Central Nervous System (CNS)/Brain, Liver, Lung, Pancreas, Prostate, Skin, Testis, Thymus, Uterus, Eye, Sarcoma (Soft Tissue OR bone cancer)
Mononuclear phagocyte system?related multi?omics features yield head and neck squamous cell carcinoma subtypes with distinct overall survival, drug, and immunotherapy responses	Subtype Identification, Simulation and Prediction Models, Data Integration and Interoperability	Clustering, KEGG Pathway Enrichment Analysis, Principal component analysis (PCA)	gene expression, RNA-seq, scRNA-seq(singel cell RNA- sequence analyse)	Head and Neck Squamous Cell Carcinoma (HNSC)	Head and Neck
Network based integration of multi?omics data for clinical outcome prediction in neuroblastoma	Data Integration and Interoperability, Simulation and Prediction Models	Similarity Network Fusion (SNF), patient similarity network (psn)	gene expression, dna methylation	Neuroblastoma (NBL)	Peripheral Nervous System
netDx: Software for building interpretable patient classifiers by multi-'omic data integration using patient similarity networks	Data Integration and Interoperability	patient similarity network (psn)	clinical data, gene expression, dna methylation, proteomics, metabolomics	breast tumors, testicular germ cell tumors (TGCT)	Breast, Testis
Pathway-Based Drug Response Prediction Using Similarity Identification in Gene Expression	Simulation and Prediction Models	Unsupervised clustering, Spearman's rank-order correlation, Ward's minimum variance, Concordance indices (C-index), Transcriptional Similarity Coefficient (TSC), SIGN algorithm, Leave-one-out cross-validation	gene expression, RNA-seq	Breast cancer	Breast
Patient Similarity: Emerging Concepts in Systems and Precision Medicine	Measurement of patient similarity	Vector Analysis	others	Not clearly defined/mix	Not clearly defined/mix
MiningABs: mining associated biomarkers across multi-connected gene expression datasets	Biomarker Discovery	Mining Associated Biomarkers	gene expression	Esophageal squamous cell carcinoma (ESCC), hepatocellular carcinoma (HCC)	Esophagus/Stomach, Liver
Clustering of Expression Data in Chronic Lymphocytic Leukemia Reveals New Molecular Subdivisions	Subtype Identification, Biomarker Discovery	Unsupervised Clustering	gene expression	Chronic lymphocytic leukemia (CLL)	Hematologic cancer (Lymphoid;Myeloid)
Multi-scale feature similarity-based weakly supervised lymphoma segmentation in PET/CT images	Subtype Identification	Weakly Supervised Deep Learning Framework	labeled data	Large B-Cell Lymphoma (DLBCL)	Hematologic cancer (Lymphoid;Myeloid)
A unified graph model based on molecular data binning for disease subtyping	Subtype Identification	Robust distance metric (ROMDEX), Similarity graphs, Spectral Clustering, Cox Hazards Model	proteomics, genomics	Kidney renal clear cell carcinoma (kirc/ccrcc), Glioblastoma Multiforme (GBM), lung squamous cell carcinoma (lusc), Breast Invasive Carcinoma (BRCA), , colon adenocarcinoma (coad)	Kidney, Central Nervous System (CNS)/Brain, Lung, Breast, Bowel
An Integrative Computational Approach Based on Expression Similarity Signatures to Identify Protein-Protein Interaction Networks in Female-Specific Cancers	Biomarker Discovery, Pathways Analysis	Expression Similarity Signatures, Protein-Protein Interaction (PPI) Network, Principal Component Analysis (PCA)	transcriptome, protein-protein interactions	Breast invasive carcinoma (brca), TCGA-UCEC (uterine corpus endometrial carcinoma), ovarian serous cystadenocarcinoma (ov)	Breast, Uterus, Ovary/Fallopian Tube
Identification of significantly mutated subnetworks in the breast cancer genome	Subtype Identification	Subnetwork Analysis, Network-Based Clustering	copy number (alteration), protein-protein interactions, gene interaction	Breast cancer	Breast
Improving biomarker list stability by integration of biological knowledge in the learning process	Biomarker Discovery	Semantic similarity, Information Content (IC), normalized geodesic distance, Jaccard coefficient, functional similarity, a probabilistic common neighborhood similarity, Pearson correlation coefficient (PE), Spearman rank correlation coefficient (SP), Mutual Information (MI)	gene Expression, gene ontology functional annotation, protein-protein interactions	Breast cancer	Breast
Biomarker-driven drug repurposing on biologically similar cancers with DNA-repair deficiencies	Simulation and Prediction Models	Similarity Score	drug-exposure gene expression data, signalling pathways from KEGG, variant data, gene expression	Not clearly defined/mix	Breast, Prostate
On the feasibility of automatically selecting similar patients in highly individualized radiotherapy dose reconstruction for historic data of pediatric cancer survivors	Measurement of patient similarity, Clinical Decision Support	Network Propogation, Overlap volume histogram (OVH), Deformation-based similarity via intensity-based deformable image registration, Organ overlap via Dice similarity coefficient (DSC), Organ shape via Euclidean distances, Organ constellation-based similarity	clinical data (CT scan)	Wilms' tumor (Nephroblastom)	Kidney
Biomarker Identification through Multiomics Data Analysis of Prostate Cancer Prognostication Using a Deep Learning Model and Similarity Network Fusion	Biomarker Discovery, Simulation and Prediction Models, Subtype Identification, Pathways Analysis, Measurement of patient similarity, Data Integration and Interoperability	Similarity Network Fusion (SNF), Support Vector Machine (SVM) classifier, Cox Proportional Hazards Mode, patient similarity network (psn)	clinical data, gene expression, miRNA expression, dna methylation	Prostate adenocarcinoma (PRAD)	Prostate
Simultaneous Interrogation of Cancer Omics to Identify Subtypes With Significant Clinical Differences	Subtype Identification, Biomarker Discovery	Similarity Network Fusion (SNF), high-order path elucidated similarity HOPES (k-nearest neighbor,...), patient similarity network (psn)	dna methylation, gene expression, miRNA expression, clinical data	Glioblastoma multiforme (GBM), lung squamous cell carcinoma (LUSC), kidney renal clear cell carcinoma (KIRC/CCRCC), colon adenocarcinoma (coad), cervical squamous cell carcinoma (CESC)	Central Nervous System (CNS)/Brain, Lung, Kidney, Bowel, Cervix
Extraction, Labeling, Clustering, and Semantic Mapping of Segments From Clinical Notes	Biomarker Discovery, Subtype Identification, Pathways Analysis, Measurement of patient similarity, Data Integration and Interoperability	Semantic Labeling, Computer-Assisted Semantic Mapping, Clustering	EHR	Breast invasive carcinoma (brca)	Breast
A weighted distance-based dynamic ensemble regression framework for gastric cancer survival time prediction	Simulation and Prediction Models, Survival Analysis	K-means Clustering, Dynamic Ensemble Regression, Weighted Distance-Based Model	clinical data	Not clearly defined/mix	Esophagus/Stomach
Network-Based Biomedical Data Analysis	Biomarker Discovery, Subtype Identification, Pathways Analysis, Measurement of patient similarity, Data Integration and Interoperability	Gene Co-Expression Networks, Protein-Protein Interaction (PPI) Network, miRNA-mRNA Regulatory Networks	genomics, miRNA expression, gene expression, clinical data	Hepatocellular carcinoma (HCC), chronic lymphocytic leukemia (CLL), breast invasive carcinoma (brca)	Bladder, Liver, hematologic cancer (Lymphoid;Myeloid), Prostate, Breast, Esophagus/Stomach
Sub-GOFA: A tool for Sub-Gene Ontology function analysis in clonal mosaicism using semantic (logical) similarity	Pathways Analysis	Sub-Gene Ontology Function Analysis, Semantic Similarity	Clonal Mosaicism Data	Not clearly defined/mix	Bladder, Prostate, lung
Identification of Risk Molecular Subtype of Colon Cancer with Lympho-vascular Invasion	Biomarker Discovery, Subtype Identification, Simulation and Prediction Models	Protein-Protein Interaction (PPI) Network, Network Propagation( Random Walk with Restart (RWR))	miRNA expression, clinical data, somatic mutations, gene expression	Not clearly defined/mix	Bowel
FREQUENT SUBGRAPH MINING OF PERSONALIZED SIGNALING PATHWAY NETWORKS GROUPS PATIENTS WITH FREQUENTLY DYSREGULATED DISEASE PATHWAYS AND PREDICTS PROGNOSIS	Biomarker Discovery, Pathways Analysis, Survival Analysis	Non-negative Matrix Factorization (NMF), Frequent Subgraph Mining, Personalized Signaling Pathway Networks	mRNA expression, protein-protein interactions	Breast invasive carcinoma (brca), glioblastoma multiforme (GBM)	Breast, Central Nervous System (CNS)/Brain
3D spatial organization and network-guided comparison of mutation profiles in Glioblastoma reveals similarities across patients	Simulation and Prediction Models, Pathways Analysis, Measurement of patient similarity	3D Spatial Organization, Network-Guided Mutation Profile Comparison	genomics	Glioblastoma multiforme (GBM)	Central Nervous System (CNS)/Brain
Multi-omics data fusion using adaptive GTO guided Non-negative matrix factorization for cancer subtype Discovery	Biomarker Discovery, Subtype Identification, Pathways Analysis, Data Integration and Interoperability	Non-negative Matrix Factorization (NMF), Adaptive Gorilla Troops Optimizer (Ada-GTO), Consensus Clustering	mRNA expression, dna methylation, miRNA expression	Colon cancer (CC), breast invasive carcinoma (brca), kidney renal clear cell carcinoma (kirc/ccrcc), lung adenocarcinoma (luad)	Bowel, Breast, Kidney, Lung
Three distinct genomic subtypes of head and neck squamous cell carcinoma associated with clinical outcomes	Subtype Identification, Survival Analysis, Pathways Analysis, Measurement of patient similarity, Clinical Decision Support	Unsupervised Clustering, (ConsensusClusterPlus), Bayesian compound covariate predictor (BRB-Array-Tools)	mRNA expression, copy number, somatic mutations, clinical data	Head and Neck Squamous Cell Carcinoma (HNSC), Esophageal Squamous Cell Carcinoma (ESCC),Lung Squamous Cell Carcinoma (LUSC) , Cervical Squamous Cell Carcinoma (CESC)	Head and Neck, Esophagus/Stomach, lung, Cervix
MOUSSE: Multi-Omics Using Subject-Specific SignaturEs	Subtype Identification, Data Integration and Interoperability, Clinical Decision Support	unsupervised clustering, patient similarity network (psn), MOUSSE, similarity network fusion (SNF)	genomics	Acute hematologic cancer (Lymphoid;Myeloid), leukemia (laml/aml), breast invasive carcinoma (brca), colon adenocarcinoma (coad), glioblastoma multiforme (gbm), kidney renal clear cell carcinoma (kirc/ccrcc), liver hepatocellular carcinoma (lihc), lung squamous cell carcinoma (lusc), skin cutaneous melanoma (skcm), sarcoma (sarc), ovarian serous cystadenocarcinoma (ov)	Hematologic cancer (Lymphoid;Myeloid), Breast, Bowel, Kidney, Liver, Lung, Skin, Ovary/Fallopian Tube, Central Nervous System (CNS)/Brain, Sarcoma (Soft Tissue OR bone cancer)
NetCellMatch: Multiscale Network-Based Matching of Cancer Cell Lines to Patients Using Graphical Wavelets	Subtype Identification, Pathways Analysis, Measurement of patient similarity, Data Integration and Interoperability, Treatment Optimization	Network-Based Matching Scores (NBMS), Graph Laplacian, Spectral Graph Wavelet Transform (SGWT), Hierarchical clustering	proteomics, genomics	Breast invasive carcinoma (brca)	Breast, lung, Bowel
Supervised Relevance-Redundancy assessments for feature selection in omics-based classification scenarios	Biomarker Discovery	Support Vector Machine (SVM), Relevance-Redundancy feature selection (ReRa)	gene expression	Breast invasive carcinoma (brca)	Breast
Enriching representation learning using 53 million patient notes through human phenotype ontology embedding	Measurement of patient similarity, Data Integration and Interoperability, Clinical Decision Support, Improving of diagnostic accuracy	Representation learning, Natural language processing, Deep learning	electronic health records (EHR)	Alveolar rhabdomyosarcoma (ARMS)	Sarcoma (Soft Tissue OR bone cancer)
